# Supplementary material for: Preparation of Hollow Core–Shell Fe3O4/Nitrogen-Doped Carbon Nanocomposites for Lithium-Ion Batteries
Source: Molecules. 2022 Jan 8;27(2):396. doi: 10.3390/molecules27020396 (PMC8781802; doi:10.3390/molecules27020396)
Supplement: Supplementary file 1 [file molecules-27-00396-s001.zip]

Archive with 1 entries (1 files):
- molecules-1510187-supplementary.pdf
